# Supplementary material for: Exploring the Cardiovascular Benefits of Extra Virgin Olive Oil: Insights into Mechanisms and Therapeutic Potential
Source: Biomolecules. 2025 Feb 14;15(2):284. doi: 10.3390/biom15020284 (PMC11852600; doi:10.3390/biom15020284)
Supplement: Supplementary file 1 [file biomolecules-15-00284-s001.zip]

Archive with 1 entries (1 files):
- biomolecules-3424033-supplementary.pdf
